# Supplementary material for: Ru and Se Co-Doped Cobalt Hydroxide Electrocatalyst for Efficient Hydrogen Evolution Reactions
Source: Molecules. 2023 Jul 28;28(15):5736. doi: 10.3390/molecules28155736 (PMC10420253; doi:10.3390/molecules28155736)
Supplement: Supplementary file 1 [file molecules-28-05736-s001.zip]

Archive with 1 entries (1 files):
- molecules-2491029-supplementary.pdf
